# Supplementary material for: X10 expansion microscopy enables 25‐nm resolution on conventional microscopes
Source: EMBO Rep. 2018 Jul 10;19(9):e45836. doi: 10.15252/embr.201845836 (PMC6123658; doi:10.15252/embr.201845836)
Supplement: Supplementary file 4 — Movie EV2 [file EMBR-19-e45836-s004.zip]

Archive with 2 entries (2 files):
- Movie_EV2.avi
- Movie_EV2.docx
