# Supplementary material for: X10 expansion microscopy enables 25‐nm resolution on conventional microscopes
Source: EMBO Rep. 2018 Jul 10;19(9):e45836. doi: 10.15252/embr.201845836 (PMC6123658; doi:10.15252/embr.201845836)
Supplement: Supplementary file 7 — Movie EV5 [file EMBR-19-e45836-s007.zip]

Archive with 4 entries (3 files):
- MovieEV5/
- MovieEV5/.DS_Store
- MovieEV5/Movie_EV5.avi
- MovieEV5/MovieEV5_legend.docx
